# Supplementary material for: The Importance of an Early Evaluation after Establishing a Gluten-Free Diet in Children with Celiac Disease
Source: Nutrients. 2023 Apr 4;15(7):1761. doi: 10.3390/nu15071761 (PMC10097184; doi:10.3390/nu15071761)
Supplement: Supplementary file 1 [file nutrients-15-01761-s001.zip]

Archive with 1 entries (1 files):
- nutrients-2280097-supplementary.pdf
